# Supplementary material for: Improved Anther Culture Media for Enhanced Callus Formation and Plant Regeneration in Rice (Oryza sativa L.)
Source: Plants (Basel). 2021 Apr 22;10(5):839. doi: 10.3390/plants10050839 (PMC8143452; doi:10.3390/plants10050839)
Supplement: Supplementary file 1 [file plants-10-00839-s001.zip]

Archive with 1 entries (1 files):
- plants-1138235-supplementary.pdf
